# Supplementary material for: A Retrospective Analysis of Feeding Practices and Complications in Patients with Critical Bronchiolitis on Non-Invasive Respiratory Support
Source: Children (Basel). 2021 May 18;8(5):410. doi: 10.3390/children8050410 (PMC8157845; doi:10.3390/children8050410)
Supplement: Supplementary file 1 [file children-08-00410-s001.zip]

Archive with 1 entries (1 files):
- children-1180016-supplementary.pdf
